# Supplementary material for: Evaluation of information flows in the RAS-MAPK system using transfer entropy measurements
Source: eLife. 2025 Mar 6;14:e104432. doi: 10.7554/eLife.104432 (PMC11884788; doi:10.7554/eLife.104432)
Supplement: Figure 1—source data 2. [file elife-104432-fig1-data2.zip]

Archive with 15 entries (14 files):
- Figure 1_Source data 2/
- Figure 1_Source data 2/Fig1a_RAF.jpg
- __MACOSX/Figure 1_Source data 2/._Fig1a_RAF.jpg
- Figure 1_Source data 2/Fig1a_actin_2 .jpg
- __MACOSX/Figure 1_Source data 2/._Fig1a_actin_2 .jpg
- Figure 1_Source data 2/.DS_Store
- __MACOSX/Figure 1_Source data 2/._.DS_Store
- Figure 1_Source data 2/Fig1b_RAF.jpg
- __MACOSX/Figure 1_Source data 2/._Fig1b_RAF.jpg
- Figure 1_Source data 2/Fig1a_SOS.jpg
- __MACOSX/Figure 1_Source data 2/._Fig1a_SOS.jpg
- Figure 1_Source data 2/Fig1b_pS338.jpg
- __MACOSX/Figure 1_Source data 2/._Fig1b_pS338.jpg
- Figure 1_Source data 2/Fig1a_actin_1 .jpg
- __MACOSX/Figure 1_Source data 2/._Fig1a_actin_1 .jpg
