# Supplementary material for: Evaluation of information flows in the RAS-MAPK system using transfer entropy measurements
Source: eLife. 2025 Mar 6;14:e104432. doi: 10.7554/eLife.104432 (PMC11884788; doi:10.7554/eLife.104432)
Supplement: Figure 5—source data 2. [file elife-104432-fig5-data2.zip]

Archive with 41 entries (40 files):
- Figure 5_Source data 2/
- Figure 5_Source data 2/Fig5a_SOS_1.jpg
- __MACOSX/Figure 5_Source data 2/._Fig5a_SOS_1.jpg
- Figure 5_Source data 2/Fig5a_SOS_3.jpg
- __MACOSX/Figure 5_Source data 2/._Fig5a_SOS_3.jpg
- Figure 5_Source data 2/Fig5a_ppERK_4.jpg
- __MACOSX/Figure 5_Source data 2/._Fig5a_ppERK_4.jpg
- Figure 5_Source data 2/Fig5a_SOS_2.jpg
- __MACOSX/Figure 5_Source data 2/._Fig5a_SOS_2.jpg
- Figure 5_Source data 2/Fig5a_ppERK_1.jpg
- __MACOSX/Figure 5_Source data 2/._Fig5a_ppERK_1.jpg
- Figure 5_Source data 2/Fig5a_ppERK_3.jpg
- __MACOSX/Figure 5_Source data 2/._Fig5a_ppERK_3.jpg
- Figure 5_Source data 2/Fig5a_ppERK_2.jpg
- __MACOSX/Figure 5_Source data 2/._Fig5a_ppERK_2.jpg
- Figure 5_Source data 2/Fig5a_SOS_4.jpg
- __MACOSX/Figure 5_Source data 2/._Fig5a_SOS_4.jpg
- Figure 5_Source data 2/Fig5a_MEK_4.jpg
- __MACOSX/Figure 5_Source data 2/._Fig5a_MEK_4.jpg
- Figure 5_Source data 2/Fig5a_MEK_1.jpg
- __MACOSX/Figure 5_Source data 2/._Fig5a_MEK_1.jpg
- Figure 5_Source data 2/Fig5a_MEK_3.jpg
- __MACOSX/Figure 5_Source data 2/._Fig5a_MEK_3.jpg
- Figure 5_Source data 2/Fig5a_MEK_2.jpg
- __MACOSX/Figure 5_Source data 2/._Fig5a_MEK_2.jpg
- Figure 5_Source data 2/Fig5a_RAF_4.jpg
- __MACOSX/Figure 5_Source data 2/._Fig5a_RAF_4.jpg
- Figure 5_Source data 2/Fig5a_ERK_4.jpg
- __MACOSX/Figure 5_Source data 2/._Fig5a_ERK_4.jpg
- Figure 5_Source data 2/Fig5a_RAF_1.jpg
- __MACOSX/Figure 5_Source data 2/._Fig5a_RAF_1.jpg
- Figure 5_Source data 2/Fig5a_ERK_1.jpg
- __MACOSX/Figure 5_Source data 2/._Fig5a_ERK_1.jpg
- Figure 5_Source data 2/Fig5a_ERK_3.jpg
- __MACOSX/Figure 5_Source data 2/._Fig5a_ERK_3.jpg
- Figure 5_Source data 2/Fig5a_RAF_3.jpg
- __MACOSX/Figure 5_Source data 2/._Fig5a_RAF_3.jpg
- Figure 5_Source data 2/Fig5a_RAF_2.jpg
- __MACOSX/Figure 5_Source data 2/._Fig5a_RAF_2.jpg
- Figure 5_Source data 2/Fig5a_ERK_2.jpg
- __MACOSX/Figure 5_Source data 2/._Fig5a_ERK_2.jpg
