# Supplementary material for: Evaluation of information flows in the RAS-MAPK system using transfer entropy measurements
Source: eLife. 2025 Mar 6;14:e104432. doi: 10.7554/eLife.104432 (PMC11884788; doi:10.7554/eLife.104432)
Supplement: Appendix 1—figure 10—source data 2. [file elife-104432-app1-fig10-data2.zip]

Archive with 33 entries (32 files):
- Appendix Figure 10_Source data 2/
- Appendix Figure 10_Source data 2/Repeat3_pEGFR-1.jpg
- __MACOSX/Appendix Figure 10_Source data 2/._Repeat3_pEGFR-1.jpg
- Appendix Figure 10_Source data 2/Repeat2_actin-1.jpg
- __MACOSX/Appendix Figure 10_Source data 2/._Repeat2_actin-1.jpg
- Appendix Figure 10_Source data 2/Repeat3_pEGFR-2.jpg
- __MACOSX/Appendix Figure 10_Source data 2/._Repeat3_pEGFR-2.jpg
- Appendix Figure 10_Source data 2/Repeat2_actin-2.jpg
- __MACOSX/Appendix Figure 10_Source data 2/._Repeat2_actin-2.jpg
- Appendix Figure 10_Source data 2/Repeat4_actin-1.jpg
- __MACOSX/Appendix Figure 10_Source data 2/._Repeat4_actin-1.jpg
- Appendix Figure 10_Source data 2/Repeat4_actin-2.jpg
- __MACOSX/Appendix Figure 10_Source data 2/._Repeat4_actin-2.jpg
- Appendix Figure 10_Source data 2/Repeat1_actin-2.jpg
- __MACOSX/Appendix Figure 10_Source data 2/._Repeat1_actin-2.jpg
- Appendix Figure 10_Source data 2/Repeat1_actin-1.jpg
- __MACOSX/Appendix Figure 10_Source data 2/._Repeat1_actin-1.jpg
- Appendix Figure 10_Source data 2/Repeat3_actin-2.jpg
- __MACOSX/Appendix Figure 10_Source data 2/._Repeat3_actin-2.jpg
- Appendix Figure 10_Source data 2/Repeat2_pEGFR-2.jpg
- __MACOSX/Appendix Figure 10_Source data 2/._Repeat2_pEGFR-2.jpg
- Appendix Figure 10_Source data 2/Repeat3_actin-1.jpg
- __MACOSX/Appendix Figure 10_Source data 2/._Repeat3_actin-1.jpg
- Appendix Figure 10_Source data 2/Repeat2_pEGFR-1.jpg
- __MACOSX/Appendix Figure 10_Source data 2/._Repeat2_pEGFR-1.jpg
- Appendix Figure 10_Source data 2/Repeat1_pEGFR-1.jpg
- __MACOSX/Appendix Figure 10_Source data 2/._Repeat1_pEGFR-1.jpg
- Appendix Figure 10_Source data 2/Repeat1_pEGFR-2.jpg
- __MACOSX/Appendix Figure 10_Source data 2/._Repeat1_pEGFR-2.jpg
- Appendix Figure 10_Source data 2/Repeat4_pEGFR-2.jpg
- __MACOSX/Appendix Figure 10_Source data 2/._Repeat4_pEGFR-2.jpg
- Appendix Figure 10_Source data 2/Repeat4_pEGFR-1.jpg
- __MACOSX/Appendix Figure 10_Source data 2/._Repeat4_pEGFR-1.jpg
